# Supplementary material for: Engineering of Isogenic Cells Deficient for MR1 with a CRISPR/Cas9 Lentiviral System: Tools To Study Microbial Antigen Processing and Presentation to Human MR1-Restricted T Cells
Source: J Immunol. 2016 Jun 15;197(3):971–82. doi: 10.4049/jimmunol.1501402 (PMC4947828; doi:10.4049/jimmunol.1501402)
Supplement: Data Supplement [file JI_1501402.zip]

Archive with 2 entries (2 files):
- JI_1501402_Supplemental_Material_1.pdf
- manifest.xml
